# Supplementary material for: Planning long lasting insecticide treated net campaigns: should households’ existing nets be taken into account?
Source: Parasit Vectors. 2013 Jun 14;6:174. doi: 10.1186/1756-3305-6-174 (PMC3689647; doi:10.1186/1756-3305-6-174)
Supplement: Additional file 2 — [R] package which contains implementation code for the net coverage model described in the paper. [file 1756-3305-6-174-S2.gz]

Archive with 11 entries (8 files):
- NetCalc
- NetCalc/DESCRIPTION
- NetCalc/man
- NetCalc/man/NetCalc-package.Rd
- NetCalc/man/NetCalcDeterministic.Rd
- NetCalc/man/NetCalcSimulation.Rd
- NetCalc/NAMESPACE
- NetCalc/R
- NetCalc/R/LLINdistLUT.R
- NetCalc/R/NetCalcDeterministic.R
- NetCalc/R/NetCalcSimulation.R
