# Supplementary material for: Planning long lasting insecticide treated net campaigns: should households’ existing nets be taken into account?
Source: Parasit Vectors. 2013 Jun 14;6:174. doi: 10.1186/1756-3305-6-174 (PMC3689647; doi:10.1186/1756-3305-6-174)
Supplement: Additional file 2 — [R] package which contains implementation code for the net coverage model described in the paper. [file 1756-3305-6-174-S2.gz › NetCalc/man/NetCalc-package.Rd]

\name{NetCalc-package}
\alias{NetCalc-package}
\docType{package}
\title{
Stochastic simulation for long lasting insecticide treated bed net (LLIN) coverage estimation 
}
\description{
This package implements and extends the NetCALC algorithm developed by Albert Killian with a stochastic simulation model.  The model accounts for variability in timing, concomitant use of continuous distribution systems, population growth, sampling error in pre campaign coverage surveys, variable net decay parameters and other factors.  
}

\details{
\tabular{ll}{
Package: \tab NetCalc\cr
Type: \tab Package\cr
Version: \tab 0.2\cr
Date: \tab 2012-12-28\cr
License: \tab Attribution\cr
}
}

\author{
Joshua O. Yukich <jyukich@tulane.edu>, Rudy Yukich <rudy@sensorstar.com>

Maintainer: Joshua O. Yukich <jyukich@tulane.edu>

}

\references{
	\url{http://www.malariaconsortium.org/page.php?id=209}
	
	Yukich, Joshua O., et al. (2012) \emph{Planning long lasting insecticide treated net campaigns: should households' existing nets be taken into account}

}
\keyword{ package }

\seealso{
\code{\link{NetCalcDeterministic}}
\code{\link{NetCalcSimulation}}
}

\examples{

}
