# Supplementary material for: Planning long lasting insecticide treated net campaigns: should households’ existing nets be taken into account?
Source: Parasit Vectors. 2013 Jun 14;6:174. doi: 10.1186/1756-3305-6-174 (PMC3689647; doi:10.1186/1756-3305-6-174)
Supplement: Additional file 2 — [R] package which contains implementation code for the net coverage model described in the paper. [file 1756-3305-6-174-S2.gz › NetCalc/man/NetCalcDeterministic.Rd]

\name{NetCalcDeterministic}
\alias{NetCalcDeterministic}
%- Also NEED an '\alias' for EACH other topic documented here.
\title{
NetCalcDeterministic
}
\description{
This function implements one deterministic run of the NetCALC algorithm based on the model inputs passed as parameters.  This function is mainly used by the NetCalcSimulation function in order to carry out simulations.
}
\usage{
NetCalcDeterministic(Pop, Popgrowth, k, L, LLINdist1, LLINdist2, LLINdist3,
 LLINdist4, LLINdist5, Init.coverage, HHsize, coverage = TRUE)
}
%- maybe also 'usage' for other objects documented here.
\arguments{
  \item{Pop}{
  	the population of interest at time zero (or the start of simulation)
}
  \item{Popgrowth}{
  	the growth rate of the population in percentage (e.g. 0.03 for 3\% growth)
}
  \item{k}{
  	the k parameter in the smooth compact decay function. Typical values for k, as used in the paper above, are in the range of 16-18, which encapsulates the range of k values covering mean LLIN lifetimes from 2 to 4 years.
}
  \item{L}{
	the L parameter in the smooth compact decay function. Typical values for L, as used in the paper above, are in the range of 9.8-20.7 which encapsulates the range of L values covering mean LLIN lifetimes from 2 to 4 years.
}
  \item{LLINdist1}{
	a vector containing the number of LLINs to be distributed through a specific distribution channel in each of the upcoming 20 years.
}
  \item{LLINdist2}{
	a vector containing the number of LLINs to be distributed through a specific distribution channel in each of the upcoming 20 years.
}
  \item{LLINdist3}{
	a vector containing the number of LLINs to be distributed through a specific distribution channel in each of the upcoming 20 years.
}
  \item{LLINdist4}{
	a vector containing the number of LLINs to be distributed through a specific distribution channel in each of the upcoming 20 years.
}
  \item{LLINdist5}{
	a vector containing the number of LLINs to be distributed through a specific distribution channel in each of the upcoming 20 years.
}
  \item{Init.coverage}{
	a vector containing the average number of LLINs available per household by age at the start of the simulation.
}
  \item{HHsize}{
	average household size
}
  \item{coverage}{
	a logical parameter which is set to TRUE if the user desires the model output to be in terms of household ownership of LLINs or FALSE if the user desires the model output to be a matrix containing the number of LLINs available in each year of simulation by each year of net age.
	
	Defaults to TRUE.}
}
\details{
%%  ~~ If necessary, more details than the description above ~~
}
\value{
%%  ~Describe the value returned
	If coverage is TRUE, the function returns a matrix where each row consists of the yearly estimates of proporation of households with at least 1 LLIN.
	If coverage is FALSE, the function returns a matrix containing the number of LLINs available in each year of simulation by each year of net age.
}

\references{
	\url{http://www.malariaconsortium.org/page.php?id=209}
	
	Yukich, Joshua O., et al. (2012) \emph{Planning long lasting insecticide treated net campaigns: should households' existing nets be taken into account}
}
\author{
%%  ~~who you are~~
	Joshua O. Yukich \email{jyukich@tulane.edu},
	Rudy Yukich \email{rudy@sensorstar.com}
}
\note{
%%  ~~further notes~~
}

%% ~Make other sections like Warning with \section{Warning }{....} ~

\seealso{
%% ~~objects to See Also as \code{\link{help}}, ~~~
\code{\link{NetCalcSimulation}}
}
\examples{

}
% Add one or more standard keywords, see file 'KEYWORDS' in the
% R documentation directory.
\keyword{ NetCALC }
\keyword{ NetCalcDeterministic }% __ONLY ONE__ keyword per line
