# Supplementary material for: Planning long lasting insecticide treated net campaigns: should households’ existing nets be taken into account?
Source: Parasit Vectors. 2013 Jun 14;6:174. doi: 10.1186/1756-3305-6-174 (PMC3689647; doi:10.1186/1756-3305-6-174)
Supplement: Additional file 2 — [R] package which contains implementation code for the net coverage model described in the paper. [file 1756-3305-6-174-S2.gz › NetCalc/man/NetCalcSimulation.Rd]

\name{NetCalcSimulation}
\alias{NetCalcSimulation}
%- Also NEED an '\alias' for EACH other topic documented here.
\title{
NetCalcSimulation
}
\description{
This function implements stochastic simulations of the NetCALC algorithm using the NetCalcDeterministic function based on samples from parameter distributions defined by the function arguments.
}
\usage{
NetCalcSimulation(Pop, Popgrowth, k, L, LLINdist1 = rep(0, times = 20),
 LLINdist2 = rep(0, times = 20), LLINdist3 = rep(0, times = 20),
 LLINdist4 = rep(0, times = 20), LLINdist5 = rep(0, times = 20),
 Init.coverage = rep(0, times = 20), Init.size = rep(0, times = 20), 
 Init.samplesize, HHsize, coverage = TRUE, times = 100)
}
%- maybe also 'usage' for other objects documented here.
\arguments{
  \item{Pop}{
	the population of interest at time zero (or the start of simulation)
}
  \item{Popgrowth}{
	the growth rate of the population in percentage (e.g. 0.03 for 3\% growth)
}
  \item{k}{
	a vector containing the lower and upper bound of a uniform distribution for the k parameter in the smooth compact decay function. In the paper above c(16,18) was used to encapsulate the range of k values covering mean LLIN lifetimes from 2 to 4 years.
}
  \item{L}{
	a vector containing the lower and upper bounds of a uniform distribution for the L parameter in the smooth compact decay function. In the paper above c(9.8,20.7) was used to encapsulate the range of L values covering mean LLIN lifetimes from 2 to 4 years.
}
  \item{LLINdist1}{
	a vector containing the number of LLINs to be distributed through a specific distribution channel in each of the upcoming 20 years.
	
	Defaults to c(rep(0, times=20)) (e.g. c(25,450,1000,rep(0, times=17))
}
  \item{LLINdist2}{
	a vector containing the number of LLINs to be distributed through a specific distribution channel in each of the upcoming 20 years.
	
	Defaults to c(rep(0, times=20))
}
  \item{LLINdist3}{
	a vector containing the number of LLINs to be distributed through a specific distribution channel in each of the upcoming 20 years.
	
	Defaults to c(rep(0, times=20))
}
  \item{LLINdist4}{
	a vector containing the number of LLINs to be distributed through a specific distribution channel in each of the upcoming 20 years.
	
	Defaults to c(rep(0, times=20))
}
  \item{LLINdist5}{
	a vector containing the number of LLINs to be distributed through a specific distribution channel in each of the upcoming 20 years.
	
	Defaults to c(rep(0, times=20))
}
  \item{Init.coverage}{
	a vector containing the average number of LLINs available per household by age at the start of the simulation.
	
	Defaults to c(rep(0, times=20)).
}
  \item{Init.size}{
	a vector of size parameters for the negative binomial distributions used to model the estimated average number of LLINs of a given age per household in stochastic simulation of coverage of LLINs derived from survey data.
	
	Defaults to c(rep(0, times=20)).
}
  \item{Init.samplesize}{
	the sample size (number of households) of the survey used to estimate initial LLIN coverage levels
}
  \item{HHsize}{
	average household size
}
  \item{coverage}{
	a logical parameter which is set to TRUE if the user desires the model output to be in terms of household ownership of LLINs or FALSE if the user desires the model output to be a matrix containing the number of LLINs available in each year of simulation by each year of net age.
	
	Defaults to TRUE.
}
  \item{times}{
	the number of simulation runs to be executed.
	
	Defaults to 100.
}
}
\details{
%%  ~~ If necessary, more details than the description above ~~
}
\value{
%%  ~Describe the value returned
	If coverage is TRUE, the function returns an N row matrix where N equals "times" and each row consists of the yearly estimates of the proportion of households with at least 1 LLIN.
	If coverage is FALSE, the function returns a matrix 20*N row matrix containing the number of LLINs available in each year of simulation by each year of net age.  This is organized such that each set of 20 rows corresponds to one simulation.
		
}
\references{
	\url{http://www.malariaconsortium.org/page.php?id=209}
	
	Yukich, Joshua O., et al. (2012) \emph{Planning long lasting insecticide treated net campaigns: should households' existing nets be taken into account}
}
\author{
	Joshua O. Yukich \email{jyukich@tulane.edu},
	Rudy Yukich \email{rudy@sensorstar.com}
}
\note{
%%  ~~further notes~~
}

%% ~Make other sections like Warning with \section{Warning }{....} ~

\seealso{
%% ~~objects to See Also as \code{\link{help}}, ~~~
\code{\link{NetCalcDeterministic}}
}
\examples{

####Below is a list of initialization parameters 

Pop<-1000000
Popgrowth<-0.03
k<-c(16,18) 
L<-c(9.8,20.7)
LLINdist1 <- c(0,0,440000,rep(0,times=17))
Init.coverage<-c(1,0.5,0.5,0.5,rep(0, time=16))
Init.size<-c(1,1,1,1, rep(0,times=16))
Init.samplesize<-3000
HHsize<-5.5

##Run Simulation
Results<-NetCalcSimulation(Pop=Pop, Popgrowth=Popgrowth, k=k, L=L, 
	LLINdist1=LLINdist1, Init.coverage=Init.coverage,Init.size=Init.size, Init.samplesize=Init.samplesize,
	HHsize=HHsize)

mean.coverage = colMeans(Results)


plot(type='l', mean.coverage, col="#06060015", ylab="\% HH with at least 1 LLIN", xlab="Year", ylim=c(0,1.0))

### Calculate quatiles across the matrix
CIs = apply(Results, 2, quantile, probs = c(0.1, 0.90))

lines(CIs[1,],type='l')
lines(CIs[2,],type='l')


}
% Add one or more standard keywords, see file 'KEYWORDS' in the
% R documentation directory.
\keyword{ NetCALC }
\keyword{ NetCalcSimulation } % __ONLY ONE__ keyword per line
