# Supplementary material for: Planning long lasting insecticide treated net campaigns: should households’ existing nets be taken into account?
Source: Parasit Vectors. 2013 Jun 14;6:174. doi: 10.1186/1756-3305-6-174 (PMC3689647; doi:10.1186/1756-3305-6-174)
Supplement: Additional file 2 — [R] package which contains implementation code for the net coverage model described in the paper. [file 1756-3305-6-174-S2.gz › NetCalc/R/LLINdistLUT.R]

##LLINdistLUT builder script
## RY 8/4/2012
## updated 8/4/2012

##This script builds a LUT to convert data of the form:
##
## d1,0   d2,0   d3,0   d4,0...d20,0
## d1,1   d1,1   d3,1   d4,1...d20,1
## d1,2   d1,2   d3,2   d4,2...d20,2
## d1,3   d1,3   d3,3   d4,3...d20,3
##
##To the form
##
## d1,0   d2,0   d3,0   d4,0...d20,0
## NaN    d1,1   d2,1   d3,1...d19,1
## NaN    NaN    d1,2   d2,2...d18,2
## NaN    NaN    NaN    d1,3...d17,3

##For the purpose of building a diagonal matrix of LLIN distributions
##It is invariatent across all values of k/L/etc so long as we are working in 20x20 year matrices

#so, we can build a LUT as follows:
LLINdistLUT = {}
for (i in 1:20) {
	LLINdistLUT <- cbind(LLINdistLUT, c(rep(NaN, times=(i-1)), ((i-1)*20+1):((i-1)*20+20-i+1)))
}
LLINdistLUT<-t(LLINdistLUT)

#this, applies as follows:
#
#
#LLINdistmatrix <- matrix(t(LLINdistmatrix)[LLINdistLUT],20,20)


LLINOrigdistLUT = {}
for (i in 1:20) {
	LLINOrigdistLUT <- cbind(LLINOrigdistLUT, c(rep(NaN, times=(i-1)), ((i-1)*40+1):((i-1)*40+40-i+1)))
}
LLINOrigdistLUT<-t(LLINOrigdistLUT)
