# Supplementary material for: Planning long lasting insecticide treated net campaigns: should households’ existing nets be taken into account?
Source: Parasit Vectors. 2013 Jun 14;6:174. doi: 10.1186/1756-3305-6-174 (PMC3689647; doi:10.1186/1756-3305-6-174)
Supplement: Additional file 2 — [R] package which contains implementation code for the net coverage model described in the paper. [file 1756-3305-6-174-S2.gz › NetCalc/R/NetCalcDeterministic.R]

NetCalcDeterministic <- function(Pop, Popgrowth, k, L, LLINdist1, LLINdist2, LLINdist3, 
	LLINdist4, LLINdist5, Init.coverage, HHsize, coverage = TRUE) {	
	Totalpop <- Pop * ((1 + Popgrowth)^seq(0, 19))
	LLINdistOverTime <- exp(k - k/(1 - (1:L/L)^2))
	LLINdistOverTime <- c(LLINdistOverTime, rep(0, times = (20 - length(LLINdistOverTime))))
	
	if (sum(LLINdist1 > 0)) {
		LLINdistmatrix1 <- LLINdistOverTime %o% LLINdist1
		LLINdistmatrix1 <- LLINdistmatrix1 * (abs(LLINdistmatrix1) >= 1e-10)
		LLINdistmatrix1 <- matrix(t(LLINdistmatrix1)[LLINdistLUT], 20, 20)
		LLINdistmatrix1[is.na(LLINdistmatrix1)] <- 0
	} else {
		LLINdistmatrix1 <- matrix(0, 20, 20)
	}
	
	if (sum(LLINdist2 > 0)) {
		LLINdistmatrix2 <- LLINdistOverTime %o% LLINdist2
		LLINdistmatrix2 <- LLINdistmatrix2 * (abs(LLINdistmatrix2) >= 1e-10)
		LLINdistmatrix2 <- matrix(t(LLINdistmatrix2)[LLINdistLUT], 20, 20)
		LLINdistmatrix2[is.na(LLINdistmatrix2)] <- 0
	} else {
		LLINdistmatrix2 <- matrix(0, 20, 20)
	}
	
	if (sum(LLINdist3 > 0)) {
		LLINdistmatrix3 <- LLINdistOverTime %o% LLINdist3
		LLINdistmatrix3 <- LLINdistmatrix3 * (abs(LLINdistmatrix3) >= 1e-10)
		LLINdistmatrix3 <- matrix(t(LLINdistmatrix3)[LLINdistLUT], 20, 20)
		LLINdistmatrix3[is.na(LLINdistmatrix3)] <- 0
	} else {
		LLINdistmatrix3 <- matrix(0, 20, 20)
	}
	
	if (sum(LLINdist4 > 0)) {
		LLINdistmatrix4 <- LLINdistOverTime %o% LLINdist4
		LLINdistmatrix4 <- LLINdistmatrix4 * (abs(LLINdistmatrix4) >= 1e-10)
		LLINdistmatrix4 <- matrix(t(LLINdistmatrix4)[LLINdistLUT], 20, 20)
		LLINdistmatrix4[is.na(LLINdistmatrix4)] <- 0
	} else {
		LLINdistmatrix4 <- matrix(0, 20, 20)
	}
	
	if (sum(LLINdist5 > 0)) {
		LLINdistmatrix5 <- LLINdistOverTime %o% LLINdist5
		LLINdistmatrix5 <- LLINdistmatrix5 * (abs(LLINdistmatrix5) >= 1e-10)
		LLINdistmatrix5 <- matrix(t(LLINdistmatrix5)[LLINdistLUT], 20, 20)
		LLINdistmatrix5[is.na(LLINdistmatrix5)] <- 0
	} else {
		LLINdistmatrix5 <- matrix(0, 20, 20)
	}
	
	if (sum(Init.coverage > 0)) {
		Orig.dist <- rep(0, times = 20)
		for (i in 1:20) {
			if (i < L) {
				Orig.dist[i] <- Init.coverage[i]/(exp(k - (k/(1 - ((i - 1)/L)^2))))
			} else {
				Orig.dist[i] <- 0
			}
		}
	
		Orig.dist <- Orig.dist[length(Orig.dist):1]
		Orig.dist <- c(Orig.dist, rep(0, times = 20))
		Orig.dist.matrix = LLINdistOverTime %o% Orig.dist
		Orig.dist.matrix = Orig.dist.matrix * (abs(Orig.dist.matrix) >= 1e-10)
		Orig.dist.matrix <- matrix(t(Orig.dist.matrix)[LLINOrigdistLUT], 20, 40)
		Orig.dist.matrix[is.na(Orig.dist.matrix)] <- 0
	
	} else {
		Orig.dist.matrix <- matrix(0, 20, 40)
	}
	
	LLINavailabilitymatrix <- (LLINdistmatrix1 + LLINdistmatrix2 + LLINdistmatrix3 + LLINdistmatrix4 + LLINdistmatrix5 + Orig.dist.matrix[1:20, 
		21:40])
	LLINyearlyavail <- 0
	LLINyearlyavail <- colSums(LLINavailabilitymatrix)
	
	if (HHsize <= 1) {
		HHsize <- 1
	} else {
		HHsize <- HHsize
	}
	
	NumHHs <- Totalpop[1:20]/HHsize
	NettoHHratio <- LLINyearlyavail/NumHHs
	avgnetperHH <- (0)
	
	for (i in 1:20) {
		if (LLINyearlyavail[i] <= 1e-13) {
			avgnetperHH[i] <- 1.4359
		} else {
			avgnetperHH[i] <- (0.5732837 * ((NettoHHratio[i]) - 1.185)) + (-0.1299288 * ((NettoHHratio[i]) * log(NettoHHratio[i]) - 0.2011)) + 
				2.088902
		}
	}
	
	corrected <- (0.55431 * HHsize) + (0.00717 * avgnetperHH) - 0.01254
	Coveragetemp <- NettoHHratio/corrected
	if (sum(is.na(Coveragetemp))) {
		print("Error")
		print(Pop)
		print(Popgrowth)
		print(k)
		print(L)
		print(LLINdist1)
		print(LLINdist2)
		print(LLINdist3)
		print(LLINdist4)
		print(LLINdist5)
		print(Init.coverage)
		print(HHsize)
		print(coverage)
		print(Coveragetemp)
		save(Pop, Popgrowth, k, L, LLINdist1, LLINdist2, LLINdist3, LLINdist4, LLINdist5, Init.coverage, HHsize, coverage, file = "deterministic_run_data.R")
	}
	
	Coveragetemp1 <- (0)
	for (i in 1:20) {
		if (Coveragetemp[i] <= 1e-10) {
			Coveragetemp1[i] <- 0
		} else {
			Coveragetemp1[i] <- Coveragetemp[i]
		}
	}
	
	Coveragewithatleast1LLIN <- c(rep(0, n = 20))
	for (i in 1:20) {
		if (Coveragetemp1[i] <= 1) {
			Coveragewithatleast1LLIN[i] <- Coveragetemp1[i]
		} else {
			Coveragewithatleast1LLIN[i] <- 1
		}
	}
	
	if (coverage == TRUE) {
		return(Coveragewithatleast1LLIN)
	} else {
		return(LLINavailabilitymatrix)
	
	}
}
