# Supplementary material for: Planning long lasting insecticide treated net campaigns: should households’ existing nets be taken into account?
Source: Parasit Vectors. 2013 Jun 14;6:174. doi: 10.1186/1756-3305-6-174 (PMC3689647; doi:10.1186/1756-3305-6-174)
Supplement: Additional file 2 — [R] package which contains implementation code for the net coverage model described in the paper. [file 1756-3305-6-174-S2.gz › NetCalc/R/NetCalcSimulation.R]

NetCalcSimulation <- function(Pop, Popgrowth, k, L, LLINdist1 = rep(0, times = 20), LLINdist2 = rep(0, times = 20), LLINdist3 = rep(0, times = 20), 
	LLINdist4 = rep(0, times = 20), LLINdist5 = rep(0, times = 20), Init.coverage = rep(0, times = 20), Init.size = rep(0, times = 20), Init.samplesize, 
	HHsize, coverage = TRUE, times = 100) {

	#This function should be fed a vector of vectors consiting of the parameters of each input distributions for a ny factor which is to be stochastically simulated\n
	# it uses those parameters to make a random draw from specified prior distributions on some prarmters and feeds the results to a NetCalc deterministic routine for each iteration of times=(x)\n
#it stores the results in a timesX20 matrix if the requested output is coverage\n
#it stores the results in a times*20X20 matrix if the requested output is the age structured LLIN availability matrix.\n


	n <- 1

	if (coverage == TRUE) {
		NetCalcSimulationResults <- matrix(0, nrow = times, ncol = 20)
	} else {
		NetCalcSimulationResults <- matrix(0, nrow = 20 * times, ncol = 20)
	}
	kftn <- function() return(runif(1, min = k[1], max = k[2]))
	Lftn <- function() return(runif(1, min = L[1], max = L[2]))
	
	while (n <= times) {


		k2 <- kftn()


		HHnum <- Pop/HHsize
		avgnetperHHintermediate <- list()

		for (i in 1:20) {
			if (Init.coverage[i] >= 1e-10) {
				avgnetperHHintermediate[[i]] <- rnbinom(mu = Init.coverage[i], size = Init.size[i], n = Init.samplesize)
			} else {
				avgnetperHHintermediate[[i]] <- 0
			}
		}

		avgnetperHH <- c(rep(0, times = 20))
		for (i in 1:20) {
			avgnetperHH[i] <- (HHnum * (sum(avgnetperHHintermediate[[i]])/Init.samplesize))
		}

		Init.cov2 <- avgnetperHH

		L2 <- Lftn()


		if (coverage == TRUE) {
			NetCalcSimulationResults[n, ] <- NetCalcDeterministic(Pop = Pop, Popgrowth, k = k2, L = L2, LLINdist1, LLINdist2, LLINdist3, LLINdist4,
				LLINdist5, Init.coverage = Init.cov2, HHsize, coverage = TRUE)
		} else {
			NetCalcSimulationResults[n * 20:n * 21 - 1] <- NetCalcDeterministic(Pop = Pop, Popgrowth, k = k2, L = L2, LLINdist1, LLINdist2, 
				LLINdist3, LLINdist4, LLINdist5, Init.coverage = Init.cov2, HHsize, coverage = FALSE)
		}


		n <- n + 1
	}

	return(NetCalcSimulationResults)
}
